# Supplementary material for: Understanding the influence of ethnicity on adherence to antidiabetic medication: Meta-ethnography and systematic review
Source: PLoS One. 2023 Oct 12;18(10):e0292581. doi: 10.1371/journal.pone.0292581 (PMC10569585; doi:10.1371/journal.pone.0292581)
Supplement: S1 File — (ZIP) [file pone.0292581.s001.zip]

Archive with 5 entries (5 files):
- S1 Table and S2 Table..docx
- S3 Table. .docx
- S4 Table, S5 Table, and S6 Table..docx
- S7 Table..docx
- S8 Table.docx
